# Supplementary material for: Human T-Cell Responses to Metallic Ion-Doped Bioactive Glasses
Source: Int J Mol Sci. 2024 Apr 19;25(8):4501. doi: 10.3390/ijms25084501 (PMC11050560; doi:10.3390/ijms25084501)
Supplement: Supplementary file 1 [file ijms-25-04501-s001.zip]

Archive with 1 entries (1 files):
- ijms-2942596-supplementary.pdf
